# Supplementary material for: Correlation between Hypoperfusion Intensity Ratio and Functional Outcome in Large-Vessel Occlusion Acute Ischemic Stroke: Comparison with Multi-Phase CT Angiography
Source: J Clin Med. 2022 Sep 7;11(18):5274. doi: 10.3390/jcm11185274 (PMC9503156; doi:10.3390/jcm11185274)
Supplement: Supplementary file 1 [file jcm-11-05274-s001.zip]

Archive with 1 entries (1 files):
- jcm-1844473-supplementary.pdf
